# Supplementary material for: Discovery of ITI-333, a Novel Orally Bioavailable Molecule Targeting Multiple Receptors for the Treatment of Pain and Other Disorders
Source: J Med Chem. 2024 May 28;67(11):9355–73. doi: 10.1021/acs.jmedchem.4c00480 (PMC11181336; doi:10.1021/acs.jmedchem.4c00480)
Supplement: Supplementary file 2 — jm4c00480_si_002.csv [file jm4c00480_si_002.csv]

Compound_ID	SMILES	SERT (Ki or (% Inhibition))	5-HT2A (Ki or (% Inhibition))	D2(Ki or (% Inhibition))	D1(Ki or (% Inhibition))	Mu(Ki or (% Inhibition))
5	[H][C@@]12[C@@](CCN(CCCOC3=CC=C(F)C=C3)C2)([H])N4C5=C(NC(C4)=O)C=CC=C51	590 (15%)	8.3 (98%)	160 (26%)	50 (44%)	11 (86%)
14	[H][C@@]12[C@@](CCN(CCCOC3=CC=C(F)C=C3)C2)([H])N4C5=C(NC4=O)C=CC=C51	NI	90%	37%	37%	24%
20	[H][C@@]12[C@](CCN(CCCOC3=CC=C(F)C=C3)C2)([H])N4C5=C(NC4=O)C=CC=C51	NI	>10,000	160 (27%)	5.6 (79%)	26 (64%)
21	O=C1NC2=C(C([C@@]3([H])[C@]4([H])CCN(CCCC)C3)=CC=C2)N4C1	NI	NI	15%	NI	NI
22	O=C1NC2=C(C([C@@]3([H])[C@]4([H])CCN(CCCO)C3)=CC=C2)N4C1	NI	8%	NI	NI	11%
23	O=C1NC2=C(C([C@@]3([H])[C@]4([H])CCN(CCCOC5=CC=CC=C5)C3)=CC=C2)N4C1	8%	2.8	34%	24%	19.7
24	O=C1NC2=C(C([C@@]3([H])[C@]4([H])CCN(CCCC5=NNC6=C5C=CC(F)=C6)C3)=CC=C2)N4C1	540	2.6	15	5.2	39
25	O=C1NC2=C(C([C@@]3([H])[C@]4([H])CCN(CCCC5=NN(C)C6=C5C=CC(F)=C6)C3)=CC=C2)N4C1	35%	12.4	43%	54%	7.1
26	O=C1NC2=C(C([C@@]3([H])[C@]4([H])CCN(CCCC5=NOC6=CC(F)=CC=C56)C3)=CC=C2)N4C1	ND	3.1	84	13	30
27	O=C1NC2=C(C([C@@]3([H])[C@]4([H])CCN(CCCOC5=C6N=CC=CC6=CC=C5)C3)=CC=C2)N4C1	ND	NI	ND	NI	11
28	O=C1NC2=C(C([C@@]3([H])[C@]4([H])CCN(CCCOC5=CC=C(OCO6)C6=C5)C3)=CC=C2)N4C1	ND	NI	ND	NI	29%
29	O=C1NC2=C(C([C@@]3([H])[C@]4([H])CCN(CCCOC5=CC=C(Cl)C=C5)C3)=CC=C2)N4C1	ND	15%	ND	NI	7.3
30	[H][C@@]12[C@@](CCN(CCCOC3=CC=C(Br)C=C3)C2)([H])N4C5=C(NC(C4)=O)C=CC=C51	44%	70%	8.40%	NI	90%
31	N#CC1=CC=C(OCCCN2CC[C@@](N3CC(NC4=C3C5=CC=C4)=O)([H])[C@@]5([H])C2)C=C1	ND	NI	ND	7%	15
32	O=C1NC2=C(C([C@@]3([H])[C@]4([H])CCN(CCCOC5=CC=C(C)C=C5)C3)=CC=C2)N4C1	9.60%	62%	20%	13%	53%
33	O=C1NC2=C(C([C@@]3([H])[C@]4([H])CCN(CCCOC5=CC=C(O)C=C5)C3)=CC=C2)N4C1	11%	77%	41%	NI	13%
34	O=C1NC2=C(C([C@@]3([H])[C@]4([H])CCN(CCCOC5=CC=C(OC)C=C5)C3)=CC=C2)N4C1	10%	NI	ND	NI	NI
35	O=C1NC2=C(C([C@@]3([H])[C@]4([H])CCN(CCCOC5=CC=C(OCC6=CC=CC=C6)C=C5)C3)=CC=C2)N4C1	68%	76%	23%	4.60%	56%
36	[H][C@@]12[C@@](CCN(CCCOC3=CC=CC=C3F)C2)([H])N4C5=C(NC(C4)=O)C=CC=C51	5.10%	87%	28%	18%	33%
37	[H][C@@]12[C@@](CCN(CCCOC3=CC=CC(F)=C3)C2)([H])N4C5=C(NC(C4)=O)C=CC=C51	7.70%	78%	14%	32%	72%
38	O=C1NC2=C(N(C1)[C@]3([H])[C@@]4([H])CN(CCCOC5=C(C(N)=O)C=C(F)C=C5)CC3)C4=CC=C2	9.60%	14%	NI	NI	76%
39	FC(C(F)=C1)=CC=C1OCCCN2CC[C@]3([H])N4C5=C(NC(C4)=O)C=CC=C5[C@]3([H])C2	508 (15%)	16.1 (71%)	1620 (7%)	232 (15%)	1.8 (91%)
40	FC(C=C1F)=CC=C1OCCCN2CC[C@]3([H])N4C5=C(NC(C4)=O)C=CC=C5[C@]3([H])C2	NI	15.2 (85%)	36%	(21%)	61%
41	O=C1NC2=C(C([C@@]3([H])[C@]4([H])CCN(CCCOC5=CC=C(F)C(O)=C5)C3)=CC=C2)N4C1	13%	110 (46%)	NI	(25%)	23%
42	O=C1NC2=C(C([C@@]3([H])[C@]4([H])CCN(CCCOC5=CC=C(F)C=C5O)C3)=CC=C2)N4C1	5%	19 (70%)	67 (45%)	22%	22%
43	FC(C=C1C)=CC(C)=C1OCCCN2CC[C@]3([H])N4C5=C(NC(C4)=O)C=CC=C5[C@]3([H])C2	34%	40%	NI	NI	4.3 (84%)
44	O=C1NC2=C(C([C@@]3([H])[C@]4([H])CCN(CCCCC5=CC=C(F)C=C5)C3)=CC=C2)N4C1	16%	3.7 (85%)	24%	32%	4.1 (88%)
45	FC(C=C1)=CC=C1SCCCN2CC[C@]3([H])N4C5=C(NC(C4)=O)C=CC=C5[C@]3([H])C2	2.5 (93%)	49%	54%	12.9 (73%)	3.78%
46	[H][C@@]12[C@@](CCN(CCCS(C3=CC=C(F)C=C3)(=O)=O)C2)([H])N4C5=C(NC(C4)=O)C=CC=C51	NI	33%	NI	NI	NI
47	FC(C=C1)=CC=C1NCCCN2CC[C@]3([H])N4C5=C(NC(C4)=O)C=CC=C5[C@]3([H])C2	NI	32%	25%	11%	10.8 (83%)
48	FC(C=C1)=CC=C1N(C)CCCN2CC[C@]3([H])N4C5=C(NC(C4)=O)C=CC=C5[C@]3([H])C2	53%	76%	14%	21%	22%
49	O=C1NC2=C(C([C@@]3([H])[C@]4([H])CCN(CCOC5=CC=C(F)C=C5)C3)=CC=C2)N4C1	NI	48%	24%	10%	30%
50	O=C1NC2=C(C([C@@]3([H])[C@]4([H])CCN(CCCCOC5=CC=C(F)C=C5)C3)=CC=C2)N4C1	NI	37%	27%	5.40%	39%
51	O=C1NC2=C(C([C@@]3([H])[C@]4([H])CCN(CCCOC5=CC=C(F)C=C5)C3)=CC=C2)N4C1C	NI	88%	49%	26%	40%
52	[H][C@@]12[C@@](CCN(CCCOC3=CC=C(F)C=C3)C2)([H])N4C5=C(NC(C4(C)C)=O)C=CC=C51	NI	8.6 (89%)	53 (57%)	27%	8%
53	O=C(CC1)NC2=CC=CC3=C2N1[C@]4([H])[C@@]3([H])CN(CCCOC5=CC=C(F)C=C5)CC4	29%	93%	24%	14%	38%
54	[H][C@]12[C@](CCN(CCCOC3=CC=C(F)C=C3)C2)([H])N4C5=C(NC(C4)=O)C=CC=C51	NI	11 (84%)	210 (18%)	75 (50%)	290 (9.6%)
